# Supplementary material for: Modulating the Activity of the VMPFC With tDCS Alters the Social Framing Effect
Source: Front Behav Neurosci. 2021 Aug 26;15:677006. doi: 10.3389/fnbeh.2021.677006 (PMC8426551; doi:10.3389/fnbeh.2021.677006)
Supplement: Supplementary file 1 [file Data_Sheet_1.xlsx]

## Sheet: Sheet9
num	male	sti	age	jtsr	yxf	Harm	Help
1	1	0	20	1	2	1	1
2	1	0	19	3	3	5	5
3	0	0	20	3	2	1	1
4	0	0	21	2	2	9	9
5	0	0	20	2	2	1	1
6	1	0	19	1	2	2	1
7	1	0	19	2	2	3	1
8	0	0	20	2	3	4	4
9	1	0	30	3	3	7	3
10	1	0	20	1	2	1	1
11	1	0	18	2	2	5	5
12	0	0	19	2	3	1	1
13	1	0	20	3	2	9	9
14	0	0	19	1	2	5	1
15	0	0	18	1	2	5	8
16	1	0	22	3	3	9	9
17	1	0	20	2	3	1	1
18	0	0	18	1	2	3	5
19	0	0	22	1	2	1	4
20	1	0	19	1	2	9	3
21	1	0	19	1	2	2	1
22	0	0	22	4	6	8	8
23	0	0	21	3	2	6	6
24	1	0	20	2	2	5	5
25	1	0	20	1	2	1	1
26	0	0	20	3	2	1	1
27	0	0	19	2	2	1	1
28	1	0	23	1	2	7	7
29	1	0	23	1	1	5	1
30	0	0	20	2	2	1	1
31	0	0	21	1	2	4	3
32	1	0	19	2	3	8	8
33	1	0	19	6	3	1	1
34	0	0	22	1	2	1	1
35	1	0	21	3	2	3	1
36	1	0	19	6	3	6	5
37	0	0	18	2	2	5	5
38	0	0	19	3	2	8	1
39	0	0	20	2	3	5	5
40	1	0	20	2	2	7	1
41	1	0	19	2	2	9	5
42	1	0	23	1	2	7	6
43	1	0	21	1	2	8	5
44	1	0	18	2	2	4	3
45	0	0	25	1	2	5	1
46	0	0	20	1	2	1	1
47	1	0	19	1	3	4	6
48	1	1	18	4	2	1	1
49	1	1	19	2	2	1	1
50	0	1	18	1	2	2	2
51	0	1	19	1	2	9	1
52	0	2	17	2	2	3	3
53	0	2	20	1	2	1	1
54	1	2	21	3	2	2	1
55	1	2	21	1	2	1	1
56	1	1	21	1	2	4	1
57	1	1	20	2	3	1	1
58	0	1	19	2	2	1	1
59	0	1	20	2	2	1	1
60	1	2	20	1	2	1	1
61	1	2	20	1	2	2	2
62	0	2	20	2	2	5	1
63	0	2	20	2	2	5	5
64	1	1	18	1	1	1	2
65	1	1	20	3	2	1	1
66	0	1	20	3	2	1	1
67	1	2	20	2	2	1	4
68	1	2	19	1	2	5	1
69	0	2	20	1	3	1	1
70	0	2	20	2	2	7	7
71	0	1	23	1	2	1	1
72	1	1	22	3	3	1	1
73	1	1	18	1	2	2	5
74	0	1	18	3	2	9	1
75	0	1	20	1	2	1	6
76	1	2	18	1	2	1	6
77	1	2	18	3	3	5	9
78	0	2	18	2	2	1	1
79	0	2	18	1	2	1	3
80	1	1	21	1	2	1	1
81	1	1	21	5	2	8	8
82	0	1	19	1	2	1	1
83	0	1	20	1	2	1	1
84	1	2	20	2	2	4	1
85	1	2	19	3	2	1	1
86	0	2	24	1	2	5	5
87	0	2	22	6	3	1	1
88	1	1	19	2	2	9	9
89	1	1	19	6	6	1	1
90	0	1	19	1	2	8	1
91	0	1	21	1	2	5	5
92	1	2	19	3	2	3	4
93	0	2	19	2	2	1	1
94	0	2	20	1	2	6	4
95	0	2	18	2	2	1	9
96	1	1	20	1	2	1	2
97	1	1	19	1	2	9	9
98	0	1	20	1	2	1	1
99	0	1	19	2	2	1	1
100	1	2	19	3	3	2	1
101	1	2	23	2	2	1	1
102	0	2	19	1	2	5	1
103	0	2	20	3	3	1	1
104	1	1	22	2	2	1	1
105	1	1	19	1	2	1	1
106	0	1	20	2	2	1	1
107	0	1	22	1	2	1	1
108	1	2	21	2	2	1	1
109	1	2	23	1	2	1	1
110	0	2	19	1	2	7	5
111	0	2	21	1	1	4	7
112	1	1	20	2	2	5	6
113	1	1	19	2	2	1	1
114	0	1	20	1	2	3	4
115	0	1	20	1	2	1	4
116	1	2	20	2	2	5	2
117	1	2	18	2	1	6	6
118	0	2	20	2	2	5	5
119	0	2	22	1	3	1	1
120	1	1	20	1	2	1	1
121	1	1	21	2	2	5	5
122	0	1	18	6	2	1	5
123	0	1	18	1	2	2	3
124	1	2	22	1	1	4	6
125	1	2	21	3	2	4	4
126	0	2	18	1	2	1	1
127	0	2	20	3	2	1	1
128	1	1	20	1	2	6	7
129	1	1	21	2	3	1	2
130	0	1	19	3	2	1	3
131	0	1	23	2	2	1	1
132	1	2	20	2	3	2	1
133	1	2	20	1	1	2	3
134	0	2	20	1	2	7	7
135	0	2	21	3	2	3	2
136	1	1	22	2	3	5	5
137	1	1	20	2	3	5	6
138	0	1	20	1	2	1	3
139	0	1	22	5	3	1	5
140	1	2	20	1	2	5	5
141	1	2	20	3	3	1	9
142	0	2	20	2	3	5	5
143	0	2	18	2	2	3	1
144	1	3	19	1	2	1	1
145	1	3	20	1	2	1	1
146	1	3	20	1	2	1	1
147	1	3	21	1	2	5	1
148	1	3	20	1	3	8	5
149	1	3	20	1	2	1	1
150	1	3	24	1	1	2	3
151	1	3	20	1	2	1	1
152	1	3	21	1	2	1	1
153	0	3	20	1	2	9	9
154	0	3	25	1	1	1	1
155	0	3	19	1	2	1	1
156	0	3	18	1	3	1	1
157	0	3	22	1	1	2	1
158	0	3	20	1	2	1	1
159	0	3	21	1	1	8	7
160	0	3	22	1	2	3	2
161	1	3	22	2	3	1	1
162	1	3	20	2	2	1	1
163	1	3	21	2	2	5	5
164	1	3	21	2	2	1	1
165	1	3	19	2	2	9	5
166	1	3	19	2	2	1	1
167	1	3	20	2	2	9	5
168	1	3	20	2	2	5	6
169	1	3	20	2	2	7	7
170	0	3	22	2	3	9	1
171	0	3	21	2	2	4	5
172	0	3	24	2	1	1	1
173	0	3	18	2	3	1	1
174	0	3	19	2	3	1	1
175	1	3	19	3	2	2	1
176	1	3	19	3	2	1	1
177	0	3	19	3	3	9	9
178	0	3	25	3	2	1	1
179	0	3	20	3	3	1	1
180	0	3	25	3	3	1	1
181	0	3	20	3	2	1	1
182	1	3	20	4	3	5	5
183	1	3	21	4	3	8	7
184	0	3	25	4	2	1	1
185	1	3	22	5	3	5	2
186	1	3	20	5	2	6	5
187	0	3	19	5	4	1	1
188	0	3	20	6	3	1	1
189	0	3	19	6	2	1	1
